# Supplementary material for: MicroRNA-16 feedback loop with p53 and Wip1 can regulate cell fate determination between apoptosis and senescence in DNA damage response
Source: PLoS One. 2017 Oct 2;12(10):e0185794. doi: 10.1371/journal.pone.0185794 (PMC5624635; doi:10.1371/journal.pone.0185794)
Supplement: S2 File — The GINsim code used in this study. Requires GINsim 2.9.5 to process it, download from: http://compbio.igc.gulbenkian.pt/nmd/node/82. (ZGINML) [file pone.0185794.s002.zginml]

Archive with 6 entries (6 files):
- GINsim-data/regulatoryGraph.ginml
- GINsim-data/initialState
- GINsim-data/mutant
- GINsim-data/avatar_parameters
- GINsim-data/modelSimplifier
- GINsim-data/reg2dyn_parameters
