# Supplementary material for: MicroRNA-16 feedback loop with p53 and Wip1 can regulate cell fate determination between apoptosis and senescence in DNA damage response
Source: PLoS One. 2017 Oct 2;12(10):e0185794. doi: 10.1371/journal.pone.0185794 (PMC5624635; doi:10.1371/journal.pone.0185794)
Supplement: S2 File — The GINsim code used in this study. Requires GINsim 2.9.5 to process it, download from: http://compbio.igc.gulbenkian.pt/nmd/node/82. (ZGINML) [file pone.0185794.s002.zginml › GINsim-data/regulatoryGraph.ginml]

<?xml version="1.0" encoding="UTF-8"?>
<!DOCTYPE gxl SYSTEM "http://ginsim.org/GINML_2_2.dtd">
<gxl xmlns:xlink="http://www.w3.org/1999/xlink">
  <graph class="regulatory" id="mir16_final_corr" nodeorder="S ATM ATR miR16 p53 Mdm2 Wip1 p21 pRB E2F1 Cdk2cE Cdc25 Cdk46cD">
    <nodestyle background="#ffcc99" foreground="#ffffff" text="#000000" shape="ELLIPSE" width="60" height="30"/>
    <nodestyle background="#ffcc99" foreground="#ffffff" text="#000000" shape="ELLIPSE" width="60" height="30"/>
    <nodestyle name="Node style" background="#999999" foreground="#000000" shape="RECTANGLE" width="55" height="25"/>
    <edgestyle color="#000000" pattern="SIMPLE" line_width="1" properties="positive:#00c800 negative:#c80000 dual:#0000c8"/>
    <edgestyle color="#000000" pattern="SIMPLE" line_width="1" properties="positive:#00c800 negative:#c80000 dual:#0000c8"/>
    <node id="S" maxvalue="2" input="true">
      <nodevisualsetting x="294" y="19" style="Node style"/>
    </node>
    <node id="ATM" maxvalue="2">
      <value val="2">
        <exp str="(S:2 | E2F1:2) &amp; !Wip1"/>
      </value>
      <value val="1">
        <exp str="S:1 &amp; E2F1:1 &amp; !Wip1"/>
      </value>
      <nodevisualsetting x="163" y="61" style=""/>
    </node>
    <node id="ATR" maxvalue="2">
      <value val="2">
        <exp str="S:2"/>
      </value>
      <value val="1">
        <exp str="S:1"/>
      </value>
      <nodevisualsetting x="438" y="66" style=""/>
    </node>
    <node id="miR16" maxvalue="2">
      <value val="2">
        <exp str="p53:2 | E2F1:2"/>
      </value>
      <value val="1">
        <exp str="p53:1 &amp; E2F1:1"/>
      </value>
      <nodevisualsetting x="304" y="243" style="Node style"/>
    </node>
    <node id="p53" maxvalue="2">
      <value val="2">
        <exp str="(ATM | ATR | E2F1:2) &amp; !Mdm2 &amp; !Wip1"/>
      </value>
      <value val="1">
        <exp str="(ATM:2 | ATR:2 | E2F1:2) &amp; (Mdm2 | Wip1) &amp; !(Mdm2 &amp; Wip1)"/>
      </value>
      <nodevisualsetting x="298" y="147" style=""/>
    </node>
    <node id="Mdm2" maxvalue="1">
      <value val="1">
        <exp str="(p53 | pRB) &amp; !ATM &amp; !Wip1"/>
      </value>
      <nodevisualsetting x="436" y="185" style=""/>
    </node>
    <node id="Wip1" maxvalue="1">
      <value val="1">
        <exp str="p53 &amp; !miR16"/>
      </value>
      <nodevisualsetting x="165" y="181" style=""/>
    </node>
    <node id="p21" maxvalue="1">
      <value val="1">
        <exp str="p53 &amp; !Mdm2"/>
      </value>
      <nodevisualsetting x="439" y="253" style=""/>
    </node>
    <node id="pRB" maxvalue="1">
      <value val="1">
        <exp str="!Cdk2cE &amp; !Mdm2 &amp; !Cdk46cD"/>
      </value>
      <nodevisualsetting x="305" y="298" style=""/>
    </node>
    <node id="E2F1" maxvalue="2">
      <value val="2">
        <exp str="ATM:2 &amp; ATR:2 &amp; !p53 &amp; !pRB"/>
      </value>
      <value val="1">
        <exp str="(ATM | ATR | !S) &amp; !p53 &amp; !pRB &amp; !(ATM:2 &amp; ATR:2)"/>
      </value>
      <nodevisualsetting x="168" y="256" style=""/>
    </node>
    <node id="Cdk2cE" maxvalue="1">
      <value val="1">
        <exp str="!p21 &amp; !miR16 &amp; (E2F1 | Cdc25)"/>
      </value>
      <nodevisualsetting x="445" y="327" style=""/>
    </node>
    <node id="Cdc25" maxvalue="1">
      <value val="1">
        <exp str="!ATM | !ATR"/>
      </value>
      <nodevisualsetting x="296" y="99" style=""/>
    </node>
    <node id="Cdk46cD" maxvalue="1">
      <value val="1">
        <exp str="!p21 &amp; !miR16 &amp; Cdc25"/>
      </value>
      <nodevisualsetting x="167" y="324" style=""/>
    </node>
    <edge id="Wip1:ATM" from="Wip1" to="ATM" minvalue="1" sign="negative">
      <edgevisualsetting points="191,188 191,124 191,121" style=""/>
    </edge>
    <edge id="Wip1:Mdm2" from="Wip1" to="Mdm2" minvalue="1" sign="negative">
      <edgevisualsetting points="225,225 466,225" style=""/>
    </edge>
    <edge id="Wip1:p53" from="Wip1" to="p53" minvalue="1" sign="negative">
      <edgevisualsetting points="328,211" style=""/>
    </edge>
    <edge id="E2F1:Cdk2cE" from="E2F1" to="Cdk2cE" effects="1:positive 2:positive">
      <edgevisualsetting points="223,293 459,293" style=""/>
    </edge>
    <edge id="E2F1:miR16" from="E2F1" to="miR16" effects="1:positive 2:positive">
      <edgevisualsetting points="324,286" style=""/>
    </edge>
    <edge id="E2F1:ATM" from="E2F1" to="ATM" effects="1:positive 2:positive">
      <edgevisualsetting points="167,279 146,278 145,79" style=""/>
    </edge>
    <edge id="E2F1:p53" from="E2F1" to="p53" effects="1:positive 2:positive">
      <edgevisualsetting points="282,267 282,172" style=""/>
    </edge>
    <edge id="Cdk2cE:pRB" from="Cdk2cE" to="pRB" minvalue="1" sign="negative">
      <edgevisualsetting points="347,352" style=""/>
    </edge>
    <edge id="ATR:p53" from="ATR" to="p53" effects="1:positive 2:positive">
      <edgevisualsetting points="471,158" style=""/>
    </edge>
    <edge id="ATR:Cdc25" from="ATR" to="Cdc25" effects="1:negative 2:negative">
      <edgevisualsetting points="336,76" style=""/>
    </edge>
    <edge id="ATR:E2F1" from="ATR" to="E2F1" effects="1:positive 2:positive">
      <edgevisualsetting points="242,88 241,252" style=""/>
    </edge>
    <edge id="ATM:p53" from="ATM" to="p53" effects="1:positive 2:positive">
      <edgevisualsetting points="206,162" style=""/>
    </edge>
    <edge id="ATM:Mdm2" from="ATM" to="Mdm2" minvalue="2" sign="negative">
      <edgevisualsetting points="214,136 455,134" style=""/>
    </edge>
    <edge id="ATM:Cdc25" from="ATM" to="Cdc25" effects="1:negative 2:negative">
      <edgevisualsetting points="308,75" style=""/>
    </edge>
    <edge id="ATM:E2F1" from="ATM" to="E2F1" effects="1:positive 2:positive">
      <edgevisualsetting points="152,88 152,270" style=""/>
    </edge>
    <edge id="Cdc25:Cdk2cE" from="Cdc25" to="Cdk2cE" minvalue="1" sign="positive">
      <edgevisualsetting points="393,118 395,339" style=""/>
    </edge>
    <edge id="Cdc25:Cdk46cD" from="Cdc25" to="Cdk46cD" minvalue="1" sign="positive">
      <edgevisualsetting points="262,119 263,334" style=""/>
    </edge>
    <edge id="S:ATM" from="S" to="ATM" effects="1:positive 2:positive">
      <edgevisualsetting points="185,33" style=""/>
    </edge>
    <edge id="S:ATR" from="S" to="ATR" effects="1:positive 2:positive">
      <edgevisualsetting points="457,31" style=""/>
    </edge>
    <edge id="S:E2F1" from="S" to="E2F1" minvalue="1" sign="negative">
      <edgevisualsetting points="277,40 277,277" style=""/>
    </edge>
    <edge id="miR16:Wip1" from="miR16" to="Wip1" effects="1:negative 2:negative">
      <edgevisualsetting points="198,245" style=""/>
    </edge>
    <edge id="miR16:Cdk2cE" from="miR16" to="Cdk2cE" effects="1:negative 2:negative">
      <edgevisualsetting points="339,285 466,287" style=""/>
    </edge>
    <edge id="miR16:Cdk46cD" from="miR16" to="Cdk46cD" effects="1:negative 2:negative">
      <edgevisualsetting points="297,269 298,343" style=""/>
    </edge>
    <edge id="p21:Cdk46cD" from="p21" to="Cdk46cD" minvalue="1" sign="negative">
      <edgevisualsetting points="431,272 431,366 206,365" style=""/>
    </edge>
    <edge id="p21:Cdk2cE" from="p21" to="Cdk2cE" minvalue="1" sign="negative">
      <edgevisualsetting points="476,288" style=""/>
    </edge>
    <edge id="p53:p21" from="p53" to="p21" effects="1:positive 2:positive">
      <edgevisualsetting points="346,235 466,235" style=""/>
    </edge>
    <edge id="p53:Mdm2" from="p53" to="Mdm2" effects="1:positive 2:positive">
      <edgevisualsetting points="376,168 481,168 480,180" style=""/>
    </edge>
    <edge id="p53:Wip1" from="p53" to="Wip1" effects="1:positive 2:positive">
      <edgevisualsetting points="315,199 246,200" style=""/>
    </edge>
    <edge id="p53:E2F1" from="p53" to="E2F1" effects="1:negative 2:negative">
      <edgevisualsetting points="295,261" style=""/>
    </edge>
    <edge id="p53:miR16" from="p53" to="miR16" effects="1:positive 2:positive">
      <edgevisualsetting points="336,183 336,197" style=""/>
    </edge>
    <edge id="Cdk46cD:pRB" from="Cdk46cD" to="pRB" minvalue="1" sign="negative">
      <edgevisualsetting points="307,352 333,351 333,348" style=""/>
    </edge>
    <edge id="Mdm2:p53" from="Mdm2" to="p53" minvalue="1" sign="negative">
      <edgevisualsetting points="471,175 424,175 377,176" style=""/>
    </edge>
    <edge id="Mdm2:p21" from="Mdm2" to="p21" minvalue="1" sign="negative">
      <edgevisualsetting points="480,236" style=""/>
    </edge>
    <edge id="Mdm2:pRB" from="Mdm2" to="pRB" minvalue="1" sign="negative">
      <edgevisualsetting points="413,203 413,315 382,314" style=""/>
    </edge>
    <edge id="pRB:E2F1" from="pRB" to="E2F1" minvalue="1" sign="negative">
      <edgevisualsetting points="202,310" style=""/>
    </edge>
    <edge id="pRB:Mdm2" from="pRB" to="Mdm2" minvalue="1" sign="positive">
      <edgevisualsetting points="370,302 370,210" style=""/>
    </edge>
  </graph>
</gxl>
