# Supplementary material for: MicroRNA-16 feedback loop with p53 and Wip1 can regulate cell fate determination between apoptosis and senescence in DNA damage response
Source: PLoS One. 2017 Oct 2;12(10):e0185794. doi: 10.1371/journal.pone.0185794 (PMC5624635; doi:10.1371/journal.pone.0185794)
Supplement: S2 File — The GINsim code used in this study. Requires GINsim 2.9.5 to process it, download from: http://compbio.igc.gulbenkian.pt/nmd/node/82. (ZGINML) [file pone.0185794.s002.zginml › GINsim-data/initialState]

<?xml version="1.0" encoding="UTF-8"?>
<initialStates>
  <initialState name="initState_" value="Cdc25;0 Wip1;0 miR16;0 p21;0 E2F1;0 p53;0 Cdk2cE;0 Cdk46cD;0 pRB;0 Mdm2;0 ATR;0 ATM;0"/>
  <input name="input_" value="S;1"/>
  <input name="input_1" value="S;2"/>
</initialStates>
