# Supplementary material for: MicroRNA-16 feedback loop with p53 and Wip1 can regulate cell fate determination between apoptosis and senescence in DNA damage response
Source: PLoS One. 2017 Oct 2;12(10):e0185794. doi: 10.1371/journal.pone.0185794 (PMC5624635; doi:10.1371/journal.pone.0185794)
Supplement: S2 File — The GINsim code used in this study. Requires GINsim 2.9.5 to process it, download from: http://compbio.igc.gulbenkian.pt/nmd/node/82. (ZGINML) [file pone.0185794.s002.zginml › GINsim-data/mutant]

<?xml version="1.0" encoding="UTF-8"?>
<perturbationConfig>
  <listOfPerturbations>
    <mutant name="p53 E1">
      <change target="p53" min="1" max="1"/>
    </mutant>
    <mutant name="p53 [1,2]">
      <change target="p53" min="1" max="2"/>
    </mutant>
    <mutant name="p53 E2">
      <change target="p53" min="2" max="2"/>
    </mutant>
    <mutant name="p53 [0,1]">
      <change target="p53" min="0" max="1"/>
    </mutant>
    <mutant name="ATM E1">
      <change target="ATM" min="1" max="1"/>
    </mutant>
    <mutant name="ATM KO">
      <change target="ATM" min="0" max="0"/>
    </mutant>
    <mutant name="ATM [0,1]">
      <change target="ATM" min="0" max="1"/>
    </mutant>
    <mutant name="ATM E2">
      <change target="ATM" min="2" max="2"/>
    </mutant>
    <mutant name="ATM [1,2]">
      <change target="ATM" min="1" max="2"/>
    </mutant>
    <mutant name="ATR [0,1]">
      <change target="ATR" min="0" max="1"/>
    </mutant>
    <mutant name="ATR KO">
      <change target="ATR" min="0" max="0"/>
    </mutant>
    <mutant name="p21 KO">
      <change target="p21" min="0" max="0"/>
    </mutant>
    <mutant name="p21 E1">
      <change target="p21" min="1" max="1"/>
    </mutant>
    <mutant name="Mdm2 KO">
      <change target="Mdm2" min="0" max="0"/>
    </mutant>
    <mutant name="Mdm2 E1">
      <change target="Mdm2" min="1" max="1"/>
    </mutant>
    <mutant name="S [0,1]">
      <change target="S" min="0" max="1"/>
    </mutant>
    <mutant name="S E1">
      <change target="S" min="1" max="1"/>
    </mutant>
    <mutant name="S [1,2]">
      <change target="S" min="1" max="2"/>
    </mutant>
    <mutant name="S E2">
      <change target="S" min="2" max="2"/>
    </mutant>
    <mutant name="Wip1 KO">
      <change target="Wip1" min="0" max="0"/>
    </mutant>
    <mutant name="miR16 KO">
      <change target="miR16" min="0" max="0"/>
    </mutant>
    <mutant name="miR16 E2">
      <change target="miR16" min="2" max="2"/>
    </mutant>
    <mutant name="miR16 [0,1]">
      <change target="miR16" min="0" max="1"/>
    </mutant>
    <mutant name="Mdm2 KO, Wip1 KO">
      <change target="Mdm2" min="0" max="0"/>
      <change target="Wip1" min="0" max="0"/>
    </mutant>
    <mutant name="p53 KO">
      <change target="p53" min="0" max="0"/>
    </mutant>
    <mutant name="pRB E1">
      <change target="pRB" min="1" max="1"/>
    </mutant>
    <mutant name="E2F1 E1">
      <change target="E2F1" min="1" max="1"/>
    </mutant>
    <mutant name="E2F1 KO">
      <change target="E2F1" min="0" max="0"/>
    </mutant>
    <mutant name="S KO">
      <change target="S" min="0" max="0"/>
    </mutant>
    <mutant name="E2F1 E1, S KO">
      <change target="E2F1" min="1" max="1"/>
      <change target="S" min="0" max="0"/>
    </mutant>
    <mutant name="miR16 E1">
      <change target="miR16" min="1" max="1"/>
    </mutant>
    <mutant name="p53 KO, miR16 E1">
      <change target="p53" min="0" max="0"/>
      <change target="miR16" min="1" max="1"/>
    </mutant>
    <mutant name="miR16 E2, p53 KO">
      <change target="miR16" min="2" max="2"/>
      <change target="p53" min="0" max="0"/>
    </mutant>
    <mutant name="Wip1 E1">
      <change target="Wip1" min="1" max="1"/>
    </mutant>
    <mutant name="E2F1 E2">
      <change target="E2F1" min="2" max="2"/>
    </mutant>
    <mutant name="ATR E1">
      <change target="ATR" min="1" max="1"/>
    </mutant>
    <mutant name="ATR [1,2]">
      <change target="ATR" min="1" max="2"/>
    </mutant>
    <mutant name="ATR E2">
      <change target="ATR" min="2" max="2"/>
    </mutant>
    <mutant name="miR16 [1,2]">
      <change target="miR16" min="1" max="2"/>
    </mutant>
    <mutant name="pRB KO">
      <change target="pRB" min="0" max="0"/>
    </mutant>
    <mutant name="E2F1 [0,1]">
      <change target="E2F1" min="0" max="1"/>
    </mutant>
    <mutant name="E2F1 [1,2]">
      <change target="E2F1" min="1" max="2"/>
    </mutant>
    <mutant name="Cdk2cE KO">
      <change target="Cdk2cE" min="0" max="0"/>
    </mutant>
    <mutant name="Cdk2cE E1">
      <change target="Cdk2cE" min="1" max="1"/>
    </mutant>
    <mutant name="Cdc25 KO">
      <change target="Cdc25" min="0" max="0"/>
    </mutant>
    <mutant name="Cdc25 E1">
      <change target="Cdc25" min="1" max="1"/>
    </mutant>
    <mutant name="Cdk46cD KO">
      <change target="Cdk46cD" min="0" max="0"/>
    </mutant>
    <mutant name="Cdk46cD E1">
      <change target="Cdk46cD" min="1" max="1"/>
    </mutant>
  </listOfPerturbations>
  <listOfUsers>
    <user key="stable_search" value="Cdk46cD E1"/>
    <user key="simulation::parameter" value="pRB E1"/>
  </listOfUsers>
</perturbationConfig>
