# Supplementary material for: MicroRNA-16 feedback loop with p53 and Wip1 can regulate cell fate determination between apoptosis and senescence in DNA damage response
Source: PLoS One. 2017 Oct 2;12(10):e0185794. doi: 10.1371/journal.pone.0185794 (PMC5624635; doi:10.1371/journal.pone.0185794)
Supplement: S2 File — The GINsim code used in this study. Requires GINsim 2.9.5 to process it, download from: http://compbio.igc.gulbenkian.pt/nmd/node/82. (ZGINML) [file pone.0185794.s002.zginml › GINsim-data/avatar_parameters]

<?xml version="1.0" encoding="UTF-8"?>
<avatarParameters nodeOrder="S ATM ATR miR16 p53 Mdm2 Wip1 p21 pRB E2F1 Cdk2cE Cdc25 Cdk46cD">
  <parameter name="new_parameter" avatarparameters="name=new_parameter
states={Wip1=[0], Cdc25=[0], miR16=[0], p21=[0], E2F1=[0], p53=[0], Cdk2cE=[0], Cdk46cD=[0], ATR=[0], Mdm2=[0], pRB=[0], ATM=[0]}
namestates=[initState_]
istates={S=[1]},{S=[2]}
inamestates=[input_,input_1]
ostates={p21=[0], p53=[0], ATR=[2], Mdm2=[1], pRB=[0]},{p21=[0], p53=[1], ATR=[2], Mdm2=[1], pRB=[0]}
onamestates=[Att_0,Att_0]
statesselection=[true,false]
istatesselection=[false,true,false]
plots=true
quiet=true
avaKeepTrans=true
algorithm=0
avaStrategy=0
avaRuns=100
avaTau=3
avaDepth=1E6
avaAproxDepth=7
avaMinTran=200
avaMinCycle=4
avaMaxPSize=5E5
avaMaxRewiringSize=5E3
ffMaxExpand=1E3
ffDepth=1E4
ffAlpha=1E-5
ffBeta=1E-5
mcDepth=1E3
mcRuns=1E3"/>
</avatarParameters>
