# Supplementary material for: MicroRNA-16 feedback loop with p53 and Wip1 can regulate cell fate determination between apoptosis and senescence in DNA damage response
Source: PLoS One. 2017 Oct 2;12(10):e0185794. doi: 10.1371/journal.pone.0185794 (PMC5624635; doi:10.1371/journal.pone.0185794)
Supplement: S2 File — The GINsim code used in this study. Requires GINsim 2.9.5 to process it, download from: http://compbio.igc.gulbenkian.pt/nmd/node/82. (ZGINML) [file pone.0185794.s002.zginml › GINsim-data/modelSimplifier]

<?xml version="1.0" encoding="UTF-8"?>
<modelModifierConfig>
  <modelSimplifications>
    <simplificationConfig name="Reduction" strict="true" removeList="p21 Mdm2"/>
    <simplificationConfig name="Reduction 2" strict="true" removeList="Mdm2"/>
    <simplificationConfig name="Reduction 3" strict="true" removeList="ATM"/>
  </modelSimplifications>
  <listOfUsers>
    <stripOutput key="stable_search"/>
  </listOfUsers>
</modelModifierConfig>
