# Supplementary material for: MicroRNA-16 feedback loop with p53 and Wip1 can regulate cell fate determination between apoptosis and senescence in DNA damage response
Source: PLoS One. 2017 Oct 2;12(10):e0185794. doi: 10.1371/journal.pone.0185794 (PMC5624635; doi:10.1371/journal.pone.0185794)
Supplement: S2 File — The GINsim code used in this study. Requires GINsim 2.9.5 to process it, download from: http://compbio.igc.gulbenkian.pt/nmd/node/82. (ZGINML) [file pone.0185794.s002.zginml › GINsim-data/reg2dyn_parameters]

<?xml version="1.0" encoding="UTF-8"?>
<simulationParameters nodeOrder="S ATM ATR miR16 p53 Mdm2 Wip1 p21 pRB E2F1 Cdk2cE Cdc25 Cdk46cD">
  <priorityClassList id="priorities">
    <class name="class" mode="0" rank="1" content="Cdc25 E2F1 p53 Cdk2cE Cdk46cD pRB ATR ATM "/>
    <class name="class 1" mode="0" rank="2" content="Wip1 miR16 p21 Mdm2 "/>
  </priorityClassList>
  <parameter name="parameter" updating="asynchronous" breadthFirst="true" maxdepth="0" maxnodes="0" simulationStrategy="2">
    <initstates>
      <row name="initState_"/>
    </initstates>
  </parameter>
</simulationParameters>
